# Supplementary material for: Comprehensive Analysis of Myeloid Signature Genes in Head and Neck Squamous Cell Carcinoma to Predict the Prognosis and Immune Infiltration
Source: Front Immunol. 2021 Apr 29;12:659184. doi: 10.3389/fimmu.2021.659184 (PMC8116959; doi:10.3389/fimmu.2021.659184)
Supplement: Supplementary Figure 1 — LASSO regression analysis conducted to construct the MGS. (A) Expression of 6 risk genes in peritumor and intratumor in HNSCC of TCGA data cohort. (B) LASSO algorithms used to identify prognosis-related myeloid signature genes. (C) LASSO coefficient values used to construct the MGS in the training cohort. (D) Correlation between the 6 risk genes and the MGS. (P < 0.05; Spearman rank correlation). [file DataSheet_1.zip › Supplementary Materials/Table S1 The list of 44 adjacent normal samples in the TCGA-HNSCC dataset.xlsx]

## Sheet: Table S1
Table S1 The list of 44 adjacent normal samples in the TCGA-HNSCC dataset
ID	Subsite
TCGA-CV-6933-11A-01R-1915-07	oral
TCGA-CV-6934-11A-01R-1915-07	oral
TCGA-CV-6935-11A-01R-1915-07	larynx
TCGA-CV-6936-11A-01R-1915-07	oral
TCGA-CV-6938-11A-01R-1915-07	oral
TCGA-CV-6939-11A-01R-1915-07	oral
TCGA-CV-6943-11A-01R-1915-07	oral
TCGA-CV-6955-11A-01R-2016-07	oral
TCGA-CV-6956-11A-01R-2016-07	oral
TCGA-CV-6959-11A-01R-1915-07	oral
TCGA-CV-6960-11A-01R-2016-07	oral
TCGA-CV-6961-11A-01R-1915-07	oral
TCGA-CV-6962-11A-01R-1915-07	larynx
TCGA-CV-7091-11A-01R-2016-07	oral
TCGA-CV-7097-11A-01R-2016-07	oral
TCGA-CV-7101-11A-01R-2016-07	larynx
TCGA-CV-7103-11A-01R-2016-07	oral
TCGA-CV-7177-11A-01R-2016-07	larynx
TCGA-CV-7178-11A-01R-2016-07	oral
TCGA-CV-7183-11A-01R-2016-07	oral
TCGA-CV-7235-11A-01R-2016-07	oral
TCGA-CV-7238-11A-01R-2016-07	oral
TCGA-CV-7242-11A-01R-2016-07	larynx
TCGA-CV-7245-11A-01R-2016-07	larynx
TCGA-CV-7250-11A-01R-2016-07	larynx
TCGA-CV-7252-11A-01R-2016-07	oral
TCGA-CV-7255-11A-01R-2016-07	oral
TCGA-CV-7261-11A-01R-2016-07	larynx
TCGA-CV-7406-11A-01R-2081-07	oral
TCGA-CV-7416-11A-01R-2081-07	oral
TCGA-CV-7423-11A-01R-2081-07	oral
TCGA-CV-7424-11A-01R-2081-07	larynx
TCGA-CV-7425-11A-01R-2081-07	oral
TCGA-CV-7432-11A-01R-2132-07	oral
TCGA-CV-7434-11A-01R-2132-07	oral
TCGA-CV-7437-11A-01R-2132-07	larynx
TCGA-CV-7438-11A-01R-2132-07	oral
TCGA-CV-7440-11A-01R-2187-07	larynx
TCGA-H7-A6C4-11A-21R-A466-07	oral
TCGA-H7-A6C5-11A-11R-A30B-07	larynx
TCGA-HD-8635-11A-01R-2403-07	oral
TCGA-HD-A6HZ-11A-11R-A31N-07	oral
TCGA-HD-A6I0-11A-11R-A31N-07	oral
TCGA-WA-A7GZ-11A-11R-A34R-07	oral
