# Supplementary material for: Comprehensive Analysis of Myeloid Signature Genes in Head and Neck Squamous Cell Carcinoma to Predict the Prognosis and Immune Infiltration
Source: Front Immunol. 2021 Apr 29;12:659184. doi: 10.3389/fimmu.2021.659184 (PMC8116959; doi:10.3389/fimmu.2021.659184)
Supplement: Supplementary Figure 1 — LASSO regression analysis conducted to construct the MGS. (A) Expression of 6 risk genes in peritumor and intratumor in HNSCC of TCGA data cohort. (B) LASSO algorithms used to identify prognosis-related myeloid signature genes. (C) LASSO coefficient values used to construct the MGS in the training cohort. (D) Correlation between the 6 risk genes and the MGS. (P < 0.05; Spearman rank correlation). [file DataSheet_1.zip › Supplementary Materials/Table S2 The HNSCC patients of the TCGA training cohort.xlsx]

## Sheet: Table S2
Table S2 The HNSCC patients of the TCGA training cohort.
ID	OSyears	OSstatus	CCL13	CCR7	CD276	IL1B	LYVE1	VEGFC	Risk score	Risk
TCGA-BA-4075	0.764384	1	23.5339	0.265903	39.3526	142.36	2.09291	21.1071	1.82477	high
TCGA-BA-4076	1.12027	1	1.12741	0.773596	20.8936	17.9807	1.17673	17.3825	0.290101	high
TCGA-BA-4078	0.745479	1	7.94901	1.35534	36.7868	6.13677	1.09194	1.70694	0.525728	high
TCGA-BA-5151	1.94959	0	8.98633	2.58274	25.0902	43.9261	1.74113	8.06579	0.537317	high
TCGA-BA-5152	3.47753	0	5.99641	4.3613	54.1359	48.2793	1.42572	12.9167	0.452003	high
TCGA-BA-5153	4.75726	1	1.83846	5.10977	8.10793	8.52387	0.144003	1.61625	-0.365187	low
TCGA-BA-5556	1.95781	0	4.70281	8.05144	25.1862	24.0164	1.08664	9.49315	-0.308097	low
TCGA-BA-5558	5.38685	0	5.1244	2.6422	20.7892	26.5569	2.07068	5.13669	0.309666	high
TCGA-BA-6868	1.27479	1	0.104758	0.995282	45.5758	108.989	0.120471	43.2805	0.701129	high
TCGA-BA-6871	0.291781	1	2.28849	1.50581	60.3734	6.67717	1.86058	5.78553	0.52836	high
TCGA-BA-6872	1.03644	1	4.97777	1.84508	47.3322	22.524	1.89286	17.2666	0.579994	high
TCGA-BA-7269	3.43726	0	0.761062	0.237301	32.5326	3.54498	0.348594	1.93127	0.280384	high
TCGA-BA-A4IF	2.41644	0	0.728442	0.518261	12.3005	2.3446	0.477878	2.72685	0.108611	low
TCGA-BA-A4IH	1.67918	0	0.631814	1.67219	23.6756	7.19562	0.922892	3.37713	0.114525	low
TCGA-BA-A4II	2.4789	0	5.713	3.09092	16.029	39.1162	0.402964	2.30955	0.175256	low
TCGA-BA-A6D8	2.29479	0	3.35568	1.85668	53.032	4.01359	1.15643	0.786688	0.41192	high
TCGA-BA-A6DB	0.583562	0	12.6695	8.79829	18.8776	4.01372	0.9618	6.2676	-0.213025	low
TCGA-BA-A6DG	0.186575	1	16.7406	1.81271	39.2564	46.8354	1.84845	12.8081	1.04293	high
TCGA-BA-A6DL	1.68247	0	0.493855	3.88906	7.71924	26.2782	0.687498	1.00581	-0.194886	low
TCGA-BA-A8YP	1.34712	0	3.92694	1.49328	32.5966	6.24688	1.64466	2.9285	0.367927	high
TCGA-BB-4224	0.750411	0	0.0925871	0.164935	5.12529	0.50899	0.280198	1.88025	0.0479678	low
TCGA-BB-4228	1.50904	0	1.56394	2.12267	20.244	6.26233	0.199553	0.869539	0.0206857	low
TCGA-BB-8596	5.83479	0	2.68586	5.71035	45.3146	1.93444	1.31698	6.61143	-0.0585636	low
TCGA-BB-A5HU	2.11151	0	3.90555	2.42615	24.7144	52.575	0.688557	15.4666	0.331763	high
TCGA-BB-A5HZ	2.23315	0	2.63253	0.962635	14.0738	76.8849	5.31538	3.81979	0.730384	high
TCGA-CN-4722	4.00438	0	2.40415	2.20194	12.1936	5.45557	1.41794	2.58077	0.0684664	low
TCGA-CN-4726	0.383014	1	9.79988	0.618649	15.6186	104.986	0.66764	4.24759	0.834442	high
TCGA-CN-4727	4.21233	0	0.461678	0.339417	31.8821	45.4309	2.44663	1.78586	0.537909	high
TCGA-CN-4728	4.65534	0	28.8073	4.00292	37.8119	4.80122	1.05094	8.06325	1.05396	high
TCGA-CN-4730	2.20603	0	0.763934	0.265694	16.3583	8.28383	0.799919	12.8007	0.228631	low
TCGA-CN-4731	2.69507	1	1.24605	0.415755	19.2803	7.94034	1.57374	3.39587	0.28415	high
TCGA-CN-4733	4.28219	0	24.6961	16.164	32.7746	12.0874	4.75984	15.8663	-0.124753	low
TCGA-CN-4740	2.26521	1	5.92436	2.1576	25.424	2.5501	6.35138	3.238	0.626745	high
TCGA-CN-5358	0.704384	1	27.148	9.77626	27.5347	16.8348	7.93411	11.6426	0.822022	high
TCGA-CN-5359	1.01836	1	13.062	10.125	37.6105	31.3899	1.20602	3.9428	-0.095573	low
TCGA-CN-5363	0.683014	1	3.48187	1.00549	26.2475	2.45715	1.39899	29.8808	0.381623	high
TCGA-CN-5364	1.33151	1	0.425716	0.806521	15.3757	9.91718	0.283437	1.89625	0.100374	low
TCGA-CN-5366	0.972329	1	5.22797	0.546239	64.2003	3.30776	2.40795	28.1369	0.839719	high
TCGA-CN-5367	0.950137	1	1.19775	0.806764	64.2624	2.16209	0.324607	8.75077	0.47578	high
TCGA-CN-5373	4.27726	0	6.20757	4.98681	22.3908	6.49742	1.14458	5.34885	-0.0141646	low
TCGA-CN-5374	4.67671	1	1.63178	13.3231	11.2912	1.25448	0.246915	1.25523	-1.23059	low
TCGA-CN-6010	4.11205	0	1.15683	2.61465	36.6023	1.60068	1.22474	1.93749	0.127878	low
TCGA-CN-6016	3.89589	0	1.27009	0.861922	38.976	0.976329	0.901642	6.55565	0.318977	high
TCGA-CN-6017	2.30301	1	13.4853	10.7961	26.9939	7.97767	3.28557	17.9059	-0.138793	low
TCGA-CN-6018	1.56575	1	6.25037	2.15766	48.5685	25.5022	4.04058	29.848	0.785084	high
TCGA-CN-6019	2.80274	0	7.31319	1.84243	35.5483	2.14464	2.0548	5.68527	0.500707	high
TCGA-CN-6021	0.745479	1	1.16342	2.72388	21.3021	12.5741	0.867544	1.93923	0.0188299	low
TCGA-CN-6023	4.27726	0	1.12147	7.51114	16.8058	6.38936	0.410355	1.57299	-0.570632	low
TCGA-CN-6024	0.909863	1	5.8019	0.176959	25.3325	2.66393	0.457702	1.26847	0.428918	high
TCGA-CN-6994	3.19397	0	2.18507	0.666449	18.7292	3.03005	0.439856	1.13963	0.191768	low
TCGA-CN-6996	1.43096	1	23.2315	5.61569	30.6113	6.8448	3.13204	17.4957	0.786701	high
TCGA-CN-6997	2.66795	1	1.16611	0.986692	20.6692	0.450366	0.382386	1.43264	0.121439	low
TCGA-CN-A499	1.93562	0	6.26872	3.39571	27.2998	9.36006	0.466148	7.17222	0.158746	low
TCGA-CN-A49C	1.74164	0	1.15343	1.46558	23.0401	5.84848	0.148539	4.96223	0.0979176	low
TCGA-CN-A63T	0.607397	0	4.60433	4.04781	12.0693	24.5705	0.523586	3.78614	-0.0348089	low
TCGA-CN-A63U	2.60301	0	0.317194	0.768775	25.8702	3.89229	0.411398	0.685188	0.162103	low
TCGA-CN-A63V	1.8337	0	0.14647	0.546692	20.0058	3.40199	0.65012	3.6913	0.156777	low
TCGA-CN-A63W	1.01836	1	2.80425	0.203898	18.1869	22.8159	23.0398	15.1863	1.87773	high
TCGA-CN-A641	0.991233	0	0.37646	0.726092	5.24525	13.926	1.02656	2.48741	0.0981645	low
TCGA-CN-A642	0.221096	1	3.11495	0.418046	32.1042	3.61014	0.613447	23.0357	0.409019	high
TCGA-CN-A6UY	1.92493	0	1.43649	4.79922	9.2304	5.11025	0.14045	0.505145	-0.353906	low
TCGA-CN-A6V3	2.00384	0	3.24786	1.39173	25.7997	15.5388	0.597606	14.2602	0.287816	high
TCGA-CN-A6V6	1.71452	0	0.806717	3.86381	11.1821	4.19606	0.240382	1.54935	-0.259735	low
TCGA-CN-A6V7	1.60356	0	0.883006	0.796852	9.33549	2.7473	0.0545822	0.257659	0.031498	low
TCGA-CQ-5323	3.95836	0	1.78821	1.77696	13.5627	6.66195	0.316971	1.72928	0.0278946	low
TCGA-CQ-5326	0.24	1	28.463	0.366899	26.0092	97.1897	0.728976	38.7377	1.69402	high
TCGA-CQ-5329	5.7863	0	10.1662	2.60435	28.2237	5.64451	1.62684	10.8777	0.469689	high
TCGA-CQ-5330	5.12219	0	5.66215	4.69745	34.0172	1.15171	1.52848	13.6192	0.104557	low
TCGA-CQ-5331	3.77753	0	2.61098	3.21208	20.7376	35.3149	2.53164	15.6991	0.236558	low
TCGA-CQ-5334	0.348493	1	9.3761	3.26386	43.6996	3.15809	2.9463	38.6772	0.62027	high
TCGA-CQ-6218	3.38301	0	5.20578	1.7843	18.6799	7.16425	0.651463	15.0532	0.245796	low
TCGA-CQ-6219	1.2937	1	1.00306	2.50683	21.6375	3.87058	0.938695	8.84537	0.0270731	low
TCGA-CQ-6220	2.65973	1	5.50038	0.837173	18.8178	7.92034	0.252086	8.18265	0.31905	high
TCGA-CQ-6222	5.44356	0	12.0954	2.89156	10.1609	2.15888	2.48151	1.67788	0.408186	high
TCGA-CQ-6227	0.348493	1	3.88726	4.60337	31.6099	7.57311	3.74951	24.8232	0.223856	low
TCGA-CQ-6228	1.23123	1	0.395936	1.60632	18.7099	12.1512	0.704349	1.82818	0.0754141	low
TCGA-CQ-6229	3.18329	0	3.04492	1.67893	16.0286	3.33912	1.04819	11.3433	0.161425	low
TCGA-CQ-7069	3.43973	0	1.0824	3.11162	64.3499	7.66939	0.90991	45.9714	0.364548	high
TCGA-CQ-7071	3.54	0	4.76678	0.680605	21.0276	32.2309	0.845552	9.26089	0.449077	high
TCGA-CQ-A4C7	0.953425	1	3.2426	1.03307	40.145	9.56613	1.13263	16.547	0.449918	high
TCGA-CQ-A4CD	2.75918	0	3.06762	0.589837	43.3011	26.6873	0.557016	29.3237	0.558778	high
TCGA-CQ-A4CG	1.16137	1	2.32627	0.281415	48.3009	29.9472	0.64156	8.91306	0.574447	high
TCGA-CQ-A4CH	1.02329	1	0.637528	1.14875	35.823	54.1968	1.40511	8.34136	0.461657	high
TCGA-CR-5249	3.11014	0	0.861634	13.7544	18.8328	6.73912	0.49781	1.15689	-1.21477	low
TCGA-CR-6467	4.79836	0	2.22509	15.124	20.3187	1.70322	0.303448	2.66927	-1.32309	low
TCGA-CR-6471	3.24575	1	5.00094	6.20813	16.2199	5.06259	0.978727	2.95346	-0.254114	low
TCGA-CR-6473	3.03781	0	1.72185	4.31313	30.3281	42.8812	0.263609	0.587686	-0.00068064	low
TCGA-CR-6474	1.52301	1	3.68584	3.51352	88.4114	52.663	4.79514	20.7987	0.960579	high
TCGA-CR-6491	1.87151	0	1.32029	0.665401	29.9991	24.3896	0.568787	8.29566	0.337494	high
TCGA-CR-7367	3.88849	0	3.65835	2.00164	23.1935	3.97201	2.14046	4.54016	0.264801	high
TCGA-CR-7368	3.36164	0	3.30587	3.29705	9.95101	3.93199	0.736788	1.43957	-0.0819151	low
TCGA-CR-7369	2.94329	1	1.14536	2.02821	20.517	7.99366	1.19152	3.53054	0.0948223	low
TCGA-CR-7371	0.253973	1	5.63672	6.4223	33.791	34.9359	0.721135	2.13464	-0.041248	low
TCGA-CR-7373	2.4	0	9.88934	1.2191	52.5782	10.4442	1.67818	41.1763	0.863709	high
TCGA-CR-7379	2.79699	0	3.31388	1.15015	35.4052	33.958	1.45332	9.16954	0.495855	high
TCGA-CR-7380	1.63644	1	8.09352	1.49129	39.7991	8.25176	1.27919	10.751	0.577232	high
TCGA-CR-7382	2.14932	0	4.32162	6.26445	37.7746	17.791	7.86118	28.9094	0.431036	high
TCGA-CR-7383	1.40712	1	3.53404	4.41506	52.1647	4.6755	2.28595	13.8021	0.248814	high
TCGA-CR-7385	2.69178	0	3.17225	8.48448	8.33251	9.56077	0.26203	0.616823	-0.657579	low
TCGA-CR-7386	3.86137	0	6.44505	2.03525	23.9001	0.943967	1.62302	8.2716	0.334795	high
TCGA-CR-7389	1.05863	0	12.1184	1.65265	23.4757	4.50509	1.02477	1.96422	0.546561	high
TCGA-CR-7390	4.07178	0	7.26825	0.933506	43.9408	43.4004	3.07832	7.99455	0.870371	high
TCGA-CR-7391	2.46493	0	10.1001	6.46463	13.4055	12.9076	1.23443	3.278	-0.0629256	low
TCGA-CR-7392	3.8474	0	16.1912	6.3959	21.968	8.22346	2.75569	7.74172	0.333678	high
TCGA-CR-7398	0.420822	0	3.38104	2.09966	30.6607	2.82312	1.41061	1.8096	0.239674	low
TCGA-CR-7402	2.46	0	0.621521	1.38585	15.0291	13.5857	0.702209	1.35819	0.0841429	low
TCGA-CR-7404	3.97479	0	10.7926	9.77563	17.408	5.54086	1.54617	2.1705	-0.36147	low
TCGA-CV-5430	11.451	0	3.12041	3.49011	32.609	0.262078	0.209852	1.52403	0.00783069	low
TCGA-CV-5431	1.40959	1	3.80235	4.8405	36.8417	16.0183	0.326443	6.7045	-0.00476133	low
TCGA-CV-5432	10.6118	0	2.28886	0.399416	18.0502	3.85573	0.348319	0.977358	0.215131	low
TCGA-CV-5435	6.26137	1	0.825191	0.202221	31.4281	0.705665	0.35517	1.76527	0.268845	high
TCGA-CV-5440	8.82904	0	1.63872	0.27802	17.1963	1.11156	0.511926	1.92397	0.200493	low
TCGA-CV-5441	7.7926	0	0.72354	1.16418	24.3996	5.06823	1.05669	29.0302	0.230811	low
TCGA-CV-5442	6.28356	0	0.288951	0.367669	18.1103	1.77381	0.040808	0.533455	0.114132	low
TCGA-CV-5444	6.58027	0	2.76001	2.76772	42.3623	0.941534	1.26483	8.55311	0.228665	low
TCGA-CV-5971	1.89288	0	9.6793	8.5627	19.3245	7.1265	7.05414	12.5036	0.134803	low
TCGA-CV-5978	0.580274	1	6.88521	2.78385	39.4742	2.58235	1.30863	2.97559	0.359932	high
TCGA-CV-6433	1.73096	0	1.35194	3.20278	14.7582	17.0264	0.535601	0.527276	-0.0818859	low
TCGA-CV-6441	0.788219	1	0.344777	0.109189	15.9427	0.701292	0.272676	1.19625	0.140897	low
TCGA-CV-6933	7.40137	1	7.36861	0.924343	34.9411	7.93799	0.266696	2.01014	0.486699	high
TCGA-CV-6934	0.17589	1	13.2498	2.18951	40.431	2.56236	3.25108	16.0857	0.828753	high
TCGA-CV-6935	0.796438	1	2.50846	0.443067	33.8172	1.57735	0.794495	3.28675	0.360622	high
TCGA-CV-6938	0.388767	1	20.415	0.873576	39.2214	11.8808	0.0877899	22.8376	1.06324	high
TCGA-CV-6941	0.923836	1	10.2127	1.76868	24.2345	5.44983	2.94929	4.03259	0.604474	high
TCGA-CV-6942	11.5619	0	10.9903	3.5611	48.0091	22.6611	1.67144	24.7019	0.634179	high
TCGA-CV-6945	0.987945	1	1.54193	0.105816	29.0537	10.7863	0.0880844	7.67644	0.317562	high
TCGA-CV-6948	3.48082	1	4.04042	1.59439	11.3997	1.55072	0.572432	2.13124	0.117451	low
TCGA-CV-6950	1.23945	1	3.4429	0.940822	26.6012	3.08106	0.400865	31.2889	0.32733	high
TCGA-CV-6951	2.47068	1	0.272993	0.249389	13.3142	0.357873	0.350801	2.54027	0.111154	low
TCGA-CV-6954	5.40575	1	1.24647	0.610324	14.6773	1.96897	0.851849	6.97989	0.168533	low
TCGA-CV-6955	0.901644	1	0.357224	1.38323	4.73998	4.01426	0.101748	0.583758	-0.0753025	low
TCGA-CV-6959	0.691233	1	8.73118	1.74744	43.5096	27.7987	3.39652	44.3743	0.879859	high
TCGA-CV-7089	5.32438	1	2.27644	1.84896	31.0529	5.05016	2.06134	32.8653	0.341821	high
TCGA-CV-7091	9.12904	0	1.06587	1.72083	45.5636	7.33862	0.461999	2.51491	0.252941	high
TCGA-CV-7099	0.65589	1	0.840419	0.792901	23.1629	9.49381	0.387089	11.6629	0.199763	low
TCGA-CV-7103	4.29616	1	4.02401	1.04413	36.2903	0.790059	0.568985	3.5198	0.355757	high
TCGA-CV-7104	1.0611	1	7.86169	2.82325	19.1263	3.85761	0.570502	13.9403	0.221925	low
TCGA-CV-7177	1.79014	1	2.63867	0.534877	25.2948	5.47266	0.489497	2.34986	0.284793	high
TCGA-CV-7178	5.84877	1	0.317232	2.08824	21.6917	1.34285	0.449301	3.17934	-0.00786698	low
TCGA-CV-7183	10.749	0	0.477788	0.232607	18.1949	22.8857	0.945517	3.76939	0.275915	high
TCGA-CV-7235	6.33699	0	2.05024	1.40513	26.1865	0.770001	2.0887	2.76968	0.269987	high
TCGA-CV-7236	0.388767	1	3.46959	0.957284	41.8872	29.8245	0.818794	25.5973	0.545943	high
TCGA-CV-7242	2.95644	0	0.90411	5.83479	11.169	3.46944	0.523619	2.18189	-0.445114	low
TCGA-CV-7245	2.15178	0	2.92026	0.89302	17.3167	13.0958	0.833573	2.74478	0.249912	high
TCGA-CV-7247	1.55836	1	0.230734	0.391456	34.4635	5.31838	1.51226	7.11118	0.353103	high
TCGA-CV-7248	1.40712	1	2.03294	4.62404	30.3623	1.59115	1.63089	3.35635	-0.0649151	low
TCGA-CV-7250	7.83041	1	1.28394	0.605084	8.23308	29.3707	0.569891	0.994979	0.186203	low
TCGA-CV-7252	0.407671	1	0.912619	1.17936	38.9312	11.9715	1.60306	21.8093	0.387822	high
TCGA-CV-7254	3.93945	1	26.8737	5.41151	42.8277	3.07207	1.89715	6.13821	0.916228	high
TCGA-CV-7406	4.71945	1	2.87163	0.481103	32.9364	10.1182	1.23405	3.73633	0.42378	high
TCGA-CV-7411	7.33644	1	0.982881	1.83711	11.2043	10.1655	0.508187	1.34738	-0.00211346	low
TCGA-CV-7413	0.793973	1	3.72446	1.12601	27.3974	5.36132	0.324787	5.53061	0.274375	high
TCGA-CV-7416	2.06055	1	21.5773	0.300487	38.3787	7.89703	1.33176	17.2355	1.22008	high
TCGA-CV-7418	2.13041	1	0.673642	1.41717	42.2157	1.08454	0.512576	1.57023	0.225587	low
TCGA-CV-7423	8.25945	1	1.75355	0.406489	41.9842	50.8535	0.538037	12.1253	0.56476	high
TCGA-CV-7424	1.22301	1	3.03613	0.965366	26.9621	1.73912	0.483189	4.71863	0.258497	high
TCGA-CV-7425	4.6389	1	0.565151	1.51356	20.2232	7.1347	0.58151	11.8887	0.0977362	low
TCGA-CV-7427	12.8523	1	3.05106	2.48578	16.2999	34.8454	0.556038	23.3624	0.178297	low
TCGA-CV-7430	1.33644	1	0.146349	0.397267	12.4648	2.79802	0.346446	0.600416	0.08873	low
TCGA-CV-7432	6.93945	1	7.3834	0.0372073	11.2842	12.8701	0.336274	19.9421	0.466437	high
TCGA-CV-7434	0.588493	1	2.57026	0.0755841	48.7503	6.27833	0.244761	27.1694	0.538194	high
TCGA-CV-7435	12.637	1	6.59598	1.51402	31.6663	3.76667	0.708794	3.02651	0.389157	high
TCGA-CV-7568	2.50274	1	1.37593	0.727919	24.2791	0.691338	0.995777	5.58247	0.233457	low
TCGA-CV-A45P	1.72521	0	0.305296	0.776935	14.8742	10.4537	0.501558	5.72066	0.119596	low
TCGA-CV-A45Q	13.911	1	0.395909	0.0716466	22.1046	1.42196	0.0191703	7.221	0.189363	low
TCGA-CV-A45R	14.797	0	0.480372	0.931412	19.4735	6.38823	0.44305	5.14817	0.124486	low
TCGA-CV-A45U	2.9137	1	0.344081	0.850618	25.6779	5.83004	0.0952043	1.55568	0.140267	low
TCGA-CV-A45X	0.534247	1	0.253603	0.490491	11.3788	31.7729	0.214895	4.09337	0.172626	low
TCGA-CV-A461	5.57342	1	15.5647	5.75649	13.6599	1.15476	0.32792	2.26846	0.117663	low
TCGA-CV-A464	4.64959	0	2.7127	3.71201	40.5042	1.61352	0.570627	9.57839	0.0719038	low
TCGA-CV-A6JE	2.90301	0	4.38799	0.94982	47.4329	2.8143	0.0732659	23.3674	0.474772	high
TCGA-CV-A6JN	2.44603	0	1.55029	1.34257	35.7295	9.8328	0.16806	8.24257	0.239949	low
TCGA-CV-A6JO	0.531781	1	2.80003	0.780155	26.7063	49.4388	0.292104	14.8896	0.438378	high
TCGA-CV-A6JU	0.296712	0	0.982894	2.96092	38.4057	2.36563	0.510752	1.54272	0.0517987	low
TCGA-CV-A6JY	1.74411	0	0.272315	0.693001	6.63188	2.64974	0.375794	0.919298	0.022144	low
TCGA-CV-A6K0	1.63644	0	5.58917	12.089	18.2857	3.71798	2.55186	22.5892	-0.692457	low
TCGA-CV-A6K1	1.84932	0	3.74305	0.441426	22.9344	4.7114	0.326015	2.92144	0.306963	high
TCGA-CX-7219	2.82164	0	2.33042	2.14949	26.1858	16.4787	1.54958	12.9504	0.24084	low
TCGA-CX-A4AQ	4.19836	0	1.59057	13.1855	55.8549	1.23622	0.637381	4.36854	-0.860742	low
TCGA-D6-6517	0.788219	0	4.79676	3.19728	17.4702	46.9408	1.22897	31.7926	0.282475	high
TCGA-D6-6823	1.89288	0	0.929639	1.44067	28.499	21.4531	1.35714	12.2665	0.281496	high
TCGA-D6-6824	0.207945	0	4.27043	3.07677	26.0218	11.8778	7.20082	16.5056	0.588017	high
TCGA-D6-6825	1.32575	0	9.29876	5.36972	13.2824	5.78927	1.78052	8.9297	0.0445778	low
TCGA-D6-6826	0.939452	1	35.8061	2.10598	27.7717	79.4593	6.2366	43.6928	2.12367	high
TCGA-D6-8568	2.04904	0	5.33689	2.05681	53.5258	45.5843	3.87627	38.1371	0.87169	high
TCGA-D6-8569	2.07945	0	3.37511	2.51282	36.9779	43.1345	1.7136	24.0024	0.445907	high
TCGA-D6-A4ZB	1.01507	0	2.56952	0.94284	25.596	13.0006	0.665496	1.15574	0.276721	high
TCGA-D6-A6EK	2.36301	0	13.5711	4.64458	10.981	9.97697	0.0637302	1.84105	0.150623	low
TCGA-D6-A6EM	0.626301	0	33.9682	2.39927	63.4561	14.9542	0.825745	5.72386	1.61995	high
TCGA-D6-A6EQ	0.993699	0	7.49317	3.54795	36.8064	2.96809	1.35198	15.0085	0.312293	high
TCGA-D6-A6ES	1.05041	0	4.31682	1.21286	17.1248	2.13129	0	0	0.168767	low
TCGA-D6-A74Q	1.91671	0	1.25185	1.31826	20.0944	20.5628	0.418042	1.04741	0.156197	low
TCGA-DQ-5624	4.80082	0	5.44504	5.35247	33.2383	13.7419	0.710939	15.837	0.014502	low
TCGA-DQ-7588	1.15315	1	0.0790333	0.0804514	61.9054	12.3609	0.473576	22.2686	0.564932	high
TCGA-DQ-7592	3.0863	0	0.762953	1.65285	18.4429	3.00858	0.696234	5.00473	0.0571871	low
TCGA-F7-7848	3.05425	0	1.49562	3.36208	14.5228	14.9767	1.06617	2.76848	-0.0615734	low
TCGA-F7-A50G	1.66356	0	4.81133	2.54647	17.0243	1.6199	0.847163	5.29433	0.112978	low
TCGA-F7-A50I	0.248219	0	1.33897	1.68752	24.516	6.82636	0.710093	21.11	0.166612	low
TCGA-F7-A61S	1.55507	0	9.85623	2.79769	21.6737	20.0758	0.413004	30.8938	0.398598	high
TCGA-F7-A61V	2.04904	0	0.576967	0.714997	14.7686	1.82035	0.315814	1.47317	0.0848988	low
TCGA-F7-A620	1.4663	0	1.98785	4.11845	24.8038	19.1691	0.702087	28.9482	-0.00399479	low
TCGA-F7-A623	1.66356	0	0.96147	2.90582	12.4771	3.87201	0.530515	1.56471	-0.125429	low
TCGA-F7-A624	1.02082	0	7.48131	1.16489	4.22645	2.50367	0.196981	19.965	0.255607	high
TCGA-H7-8501	1.24438	0	20.2677	4.25253	44.8388	13.9589	0.924494	30.7124	0.823454	high
TCGA-H7-A76A	1.72027	0	0.787815	14.1571	21.596	6.14994	0.71716	4.76504	-1.21959	low
TCGA-HD-7229	2.77315	0	4.80862	0.857298	33.8907	11.3917	0.917541	42.1236	0.526483	high
TCGA-HD-7753	2.33836	0	5.41075	2.35904	65.2725	46.0427	0.746465	48.0035	0.739353	high
TCGA-HD-7754	2.11397	0	1.53108	0.658398	18.5802	4.69601	0.311961	2.23893	0.166011	low
TCGA-HD-7832	2.25699	0	21.7061	0.137165	21.0159	12.8458	0.251056	22.6518	1.07101	high
TCGA-HD-8635	1.87644	0	10.811	1.83914	25.9135	8.31091	3.52534	29.4556	0.732641	high
TCGA-HD-A634	0.350959	1	0.930776	3.91066	14.137	4.65033	0.278368	1.26111	-0.234905	low
TCGA-IQ-7630	1.30932	0	2.61982	0.756659	25.0064	29.8375	0.105712	13.3145	0.338731	high
TCGA-IQ-7632	1.19096	0	0.46564	1.04279	21.4218	26.2253	0.417116	1.03977	0.184191	low
TCGA-IQ-A61O	1.13671	1	1.65813	0.823354	57.6356	1.7675	2.08553	17.521	0.578438	high
TCGA-IQ-A6SG	1.56329	0	3.74649	0.617629	17.1936	13.9509	0.663169	0.553086	0.296302	high
TCGA-IQ-A6SH	1.27151	0	7.33742	1.61339	33.5748	5.50651	0.485011	57.0281	0.522196	high
TCGA-KU-A6H8	0.88274	1	8.6725	1.37603	6.4447	5.40556	3.40086	2.32809	0.4844	high
TCGA-MT-A51W	1.18027	0	1.26598	0.666567	28.7842	25.2706	0.480889	17.9456	0.343309	high
TCGA-MT-A51X	0.653425	0	0.776647	0.767329	23.2868	3.56005	0.840606	28.0902	0.244747	low
TCGA-MT-A67F	1.03644	0	16.2439	9.19726	26.5775	113.163	1.49091	23.9401	0.382561	high
TCGA-MT-A7BN	1.26658	0	11.1491	4.80211	32.7617	0.633269	0.697226	3.80488	0.215219	low
TCGA-MZ-A5BI	0.586027	1	2.89866	11.8972	30.6308	42.6418	0.769259	1.7054	-0.714206	low
TCGA-P3-A5Q6	1.29616	1	8.30723	0.895544	21.3998	1.23685	0.439955	3.08102	0.417748	high
TCGA-P3-A5QA	5.89151	0	0.369181	0.682017	81.2801	55.3557	0.864013	49.7657	0.88362	high
TCGA-P3-A5QE	4.20986	0	0.873843	17.657	13.908	4.26945	0.142804	0.44557	-1.69355	low
TCGA-P3-A5QF	0.890959	1	0.972744	0.740636	13.272	3.41723	0.356132	0.93443	0.0934409	low
TCGA-P3-A6T3	1.55836	1	0.787243	0.0834759	24.8003	7.24231	0.226332	19.4996	0.281619	high
TCGA-QK-A64Z	1.73096	1	0.264159	0.282689	32.8747	7.61285	0.250898	4.40881	0.271642	high
TCGA-QK-A6IF	1.9011	0	0.861351	28.1594	12.2488	6.20724	0.326407	0.974537	-2.78828	low
TCGA-QK-A6IG	0.599178	1	6.785	2.42185	22.1995	16.5751	0.405338	28.6832	0.308086	high
TCGA-QK-A6IJ	1.04466	0	2.02982	1.46579	21.986	12.7181	0.384323	13.681	0.180776	low
TCGA-QK-A6VB	1.73096	0	1.40546	0.178835	12.6927	0.405637	0.714568	0.846379	0.178273	low
TCGA-QK-A8ZA	1.00192	1	1.65105	0.396466	17.1461	16.7496	0.362829	0.357289	0.228471	low
TCGA-QK-AA3J	1.25836	0	2.21568	1.16012	16.768	3.88517	0.550301	1.04111	0.137005	low
TCGA-QK-AA3K	0.683014	0	2.46503	5.04242	51.554	3.55238	4.45893	7.45479	0.267327	high
TCGA-T2-A6WX	0.564658	1	7.82913	0.925894	33.7399	14.7065	0.426019	29.8451	0.586157	high
TCGA-T2-A6WZ	1.30685	1	2.20898	1.62943	15.1755	1.31997	0.139515	21.3619	0.0810469	low
TCGA-T2-A6X0	0.583562	0	1.22516	2.96423	15.9256	0.146418	0.593237	1.41113	-0.105284	low
TCGA-TN-A7HI	1.11205	0	9.83878	3.77988	17.4865	7.37562	0.157489	1.3725	0.143279	low
TCGA-UF-A71B	4.06603	0	3.84644	1.63927	50.8139	13.144	1.43784	12.9634	0.512374	high
TCGA-UF-A71D	3.94521	0	0.292458	1.16247	9.80284	20.9698	0.262992	0.734598	0.0514789	low
TCGA-UF-A71E	4.0611	1	0.474033	0.528494	23.83	2.33916	0.814291	1.1748	0.201238	low
TCGA-UF-A7JA	6.11589	0	1.44125	0.429396	29.4396	3.2852	0.434039	1.19906	0.266933	high
TCGA-UF-A7JC	1.47452	1	0.386353	0.196642	24.2199	10.1772	0.69374	9.71413	0.271768	high
TCGA-UF-A7JD	1.99562	1	6.12169	1.3119	31.856	21.2352	1.20474	4.51943	0.489975	high
TCGA-UF-A7JO	1.70384	1	13.961	5.48196	20.8517	1.47302	0.363856	4.61041	0.146157	low
TCGA-UF-A7JT	2.6811	1	16.7053	1.49562	28.9401	18.2676	0.453172	67.6979	0.920344	high
TCGA-UP-A6WW	1.3989	0	5.59967	1.90602	13.0898	1.81508	0.775909	1.41184	0.169455	low
TCGA-WA-A7H4	1.19589	0	2.58557	1.9496	31.3588	2.27875	0.834641	3.82451	0.193749	low
