# Supplementary material for: Comprehensive Analysis of Myeloid Signature Genes in Head and Neck Squamous Cell Carcinoma to Predict the Prognosis and Immune Infiltration
Source: Front Immunol. 2021 Apr 29;12:659184. doi: 10.3389/fimmu.2021.659184 (PMC8116959; doi:10.3389/fimmu.2021.659184)
Supplement: Supplementary Figure 1 — LASSO regression analysis conducted to construct the MGS. (A) Expression of 6 risk genes in peritumor and intratumor in HNSCC of TCGA data cohort. (B) LASSO algorithms used to identify prognosis-related myeloid signature genes. (C) LASSO coefficient values used to construct the MGS in the training cohort. (D) Correlation between the 6 risk genes and the MGS. (P < 0.05; Spearman rank correlation). [file DataSheet_1.zip › Supplementary Materials/Table S3 The HNSCC patients of the TCGA test cohort.xlsx]

## Sheet: Table S3
Table S3 The HNSCC patients of the TCGA test cohort.
ID	OSyears	OSstatus	CCL13	CCR7	CD276	IL1B	LYVE1	VEGFC	Risk score	Risk
TCGA-4P-AA8J	0.275342	0	4.46129	2.1822	32.9715	4.41938	1.22037	12.3265	0.303077	high
TCGA-BA-4074	1.24767	1	8.39088	0.334303	34.4076	42.558	3.8125	8.59796	0.954319	high
TCGA-BA-4077	3.06164	1	3.90733	2.33073	57.4193	8.19531	0.23499	3.72824	0.373385	high
TCGA-BA-5555	1.40384	0	0.534003	0.929354	28.607	2.27275	1.2011	1.684	0.22307	low
TCGA-BA-5557	1.68247	0	1.21874	11.4931	36.0166	217.039	2.19574	3.27832	-4.18186e-05	low
TCGA-BA-5559	5.62438	1	9.91443	6.20983	14.6498	3.38133	1.32924	2.065	-0.0629043	low
TCGA-BA-6869	1.73918	0	0.608	0.945002	14.1969	62.1746	0.389368	0.696591	0.267805	high
TCGA-BA-6870	1.21808	1	1.75564	3.89873	57.5278	8.91038	1.1537	31.7176	0.249372	high
TCGA-BA-6873	0.329589	0	1.67918	0.960168	36.7192	3.06851	0.820606	27.8514	0.353074	high
TCGA-BA-A4IG	2.30877	0	1.67342	4.70365	9.54575	4.51271	0.224471	0.779314	-0.328402	low
TCGA-BA-A6DA	0.947671	0	0.372242	0.516711	14.16	4.88338	0.0655431	9.27011	0.103092	low
TCGA-BA-A6DD	0.466849	1	4.93535	2.71825	29.4755	3.45372	0.623413	10.5389	0.192244	low
TCGA-BA-A6DE	1.18767	0	0.929609	0.457051	10.7642	6.7218	1.56166	22.2359	0.239363	low
TCGA-BA-A6DI	0.907397	1	0.362103	0.620476	15.4381	9.07727	2.10839	16.8973	0.268602	high
TCGA-BA-A6DJ	1.0989	1	6.76999	2.23525	37.2095	84.0958	0.569251	32.3103	0.686013	high
TCGA-BB-4217	0.504658	0	1.51816	32.4916	19.5159	3.97721	2.07373	10.295	-3.03602	low
TCGA-BB-4223	8.69671	0	1.13894	10.1139	15.4926	1.13007	0.746524	1.61181	-0.847991	low
TCGA-BB-4225	0.394521	0	1.58863	8.9042	15.558	3.41786	0.265906	0.85521	-0.729526	low
TCGA-BB-4227	0.361644	0	17.9558	0.560831	18.4736	17.6908	1.61883	5.86509	0.939784	high
TCGA-BB-8601	1.68493	0	0.0982474	0.211133	15.5641	5.87816	0.237862	0.598849	0.13223	low
TCGA-BB-A5HY	0.867123	1	2.85072	0.518468	33.1423	64.1345	0.988331	39.8661	0.66291	high
TCGA-BB-A6UM	1.0611	0	1.03791	1.71349	6.18197	10.468	0.236787	0.835255	-0.0418857	low
TCGA-BB-A6UO	0.723288	1	2.68675	0.21112	18.0355	13.3942	0.807961	24.5947	0.36184	high
TCGA-C9-A47Z	0.515342	1	1.73269	0.802442	24.1255	6.30732	0.476183	13.7917	0.239131	low
TCGA-C9-A480	1.04219	0	0.468239	0.743847	19.668	2.6092	0.391618	5.74056	0.129935	low
TCGA-CN-4723	4.58712	0	2.86972	1.16467	41.5199	2.49014	1.39409	8.67338	0.409199	high
TCGA-CN-4725	3.12411	0	0.987346	1.21007	30.4332	9.40558	1.30581	10.8877	0.27444	high
TCGA-CN-4729	1.05863	0	3.27536	3.08789	34.6069	8.66337	1.11112	3.18639	0.163317	low
TCGA-CN-4734	4.56329	0	5.04576	2.97594	17.1893	9.91025	0.866228	4.05198	0.105147	low
TCGA-CN-4735	4.68986	0	5.51647	3.64245	20.0879	1.35239	0.216578	1.50547	-0.00405792	low
TCGA-CN-4736	1.06685	1	6.599	2.52424	20.1308	2.87854	0.903021	5.41223	0.214197	low
TCGA-CN-4737	1.6874	0	3.49243	1.47754	33.9282	2.67941	2.66505	5.81416	0.42513	high
TCGA-CN-4738	1.17699	1	1.52496	2.55565	16.8655	5.51562	2.03961	5.17945	0.0792968	low
TCGA-CN-4739	3.76438	1	0.588816	3.75238	10.9968	12.6899	0.757326	1.4753	-0.193941	low
TCGA-CN-4741	6.04521	0	0.464551	1.41303	13.4745	1.32708	0.188789	0.816803	-0.0136374	low
TCGA-CN-4742	1.07178	1	4.47071	1.48939	32.5825	9.91138	0.62975	5.32812	0.338043	high
TCGA-CN-5355	3.45041	0	2.16928	1.59269	42.6429	6.93936	4.83993	27.6066	0.631756	high
TCGA-CN-5356	3.80466	0	1.52479	1.42149	48.852	14.7877	2.43868	2.42642	0.484128	high
TCGA-CN-5360	5.85616	0	10.5233	8.19732	18.3002	4.3878	3.0481	3.14088	-0.100424	low
TCGA-CN-5361	5.72466	1	3.67694	0.43363	43.0826	1.6516	0.787073	10.5412	0.488074	high
TCGA-CN-5365	0.947671	1	4.56168	0.296267	20.4805	57.0757	0.254531	11.3229	0.527142	high
TCGA-CN-5369	1.02575	1	4.03873	3.92433	38.6138	28.1216	2.08005	13.7182	0.28712	high
TCGA-CN-5370	0.699452	1	12.8312	1.94961	27.1269	49.2214	4.40748	20.4564	0.987732	high
TCGA-CN-6011	2.51918	0	1.01044	0.323266	18.4461	7.17366	0.286571	22.5682	0.228786	low
TCGA-CN-6012	3.94192	0	5.87476	4.01201	14.4907	3.41357	1.16426	2.493	0.00290764	low
TCGA-CN-6013	1.96274	1	10.7779	3.68657	19.3827	5.84739	0.310389	1.81862	0.208548	low
TCGA-CN-6020	0.553151	1	0.695184	1.92997	21.7185	43.8281	0.821137	4.83	0.197193	low
TCGA-CN-6022	0.75863	1	0.527531	1.61738	47.8362	8.6432	1.97051	7.93046	0.376969	high
TCGA-CN-6988	0.858904	0	0.642577	0.20656	5.6476	13.5397	0.278391	0.719517	0.110433	low
TCGA-CN-6989	2.64575	1	32.3817	1.98084	51.1583	21.0538	1.9931	9.16362	1.62054	high
TCGA-CN-6992	2.87836	0	1.35959	1.51213	35.2567	3.38	0.768046	1.68929	0.216346	low
TCGA-CN-6995	0.302466	1	2.37652	0.799668	19.6178	16.8317	0.402758	5.80122	0.245833	high
TCGA-CN-6998	0.96411	1	1.82797	0.344049	16.7627	12.3377	0.36304	12.7508	0.248173	high
TCGA-CN-A497	2.87589	0	4.20183	3.03908	27.621	17.7651	1.51923	1.61368	0.208232	low
TCGA-CN-A498	2.08685	1	0.706013	1.33255	38.2286	10.7705	0.229686	4.53871	0.226875	low
TCGA-CN-A49A	1.42027	1	0.284808	0.144959	16.094	1.31128	0.247084	2.98792	0.139996	low
TCGA-CN-A49B	2.4411	0	2.36563	2.00673	31.5995	2.30135	0.488506	11.1488	0.172907	low
TCGA-CQ-5324	4.3011	0	2.13367	0.992129	25.0176	6.18343	0.32525	4.28882	0.210932	low
TCGA-CQ-5325	1.76548	1	22.5099	9.51136	22.6955	4.65905	2.74825	14.2699	0.252865	high
TCGA-CQ-5327	4.48192	0	4.89832	2.05358	10.5269	54.1016	0.690463	11.2078	0.30198	high
TCGA-CQ-5332	0.855616	1	10.2822	1.14766	21.9381	13.2165	0.491323	1.256	0.511031	high
TCGA-CQ-5333	0.920548	1	1.8173	1.65464	28.6776	8.83324	0.718632	27.0962	0.238235	low
TCGA-CQ-6221	2.7	0	30.9387	0.436098	47.2991	7.78225	9.00114	18.4385	2.14501	high
TCGA-CQ-6223	3.85562	0	3.18146	2.09734	8.15376	4.66811	0.15405	0.671261	-0.0120939	low
TCGA-CQ-6224	4.64712	0	4.39248	2.16467	40.0975	3.6878	1.50473	24.5669	0.395853	high
TCGA-CQ-6225	1.08822	1	0.604769	52.9434	7.80333	5.5617	0.158968	1.53729	-5.44386	low
TCGA-CQ-7063	5.75918	0	5.01115	2.92423	26.9658	11.0799	0.693272	19.2872	0.203955	low
TCGA-CQ-7065	4.39562	0	0.667164	0.187571	22.4357	0.34057	0.161524	4.26991	0.18976	low
TCGA-CQ-7068	3.53425	0	2.22472	2.24735	29.6919	18.9008	0.316592	33.2938	0.218991	low
TCGA-CQ-7072	6.36986	0	7.73565	2.04778	34.5781	5.06779	1.64689	17.6999	0.495287	high
TCGA-CQ-A4C6	3.65342	0	3.31182	3.5724	29.4925	8.34461	0.311814	25.8371	0.068074	low
TCGA-CQ-A4C9	1.90932	0	1.05207	1.11919	26.7562	9.32421	1.0808	2.47975	0.227047	low
TCGA-CQ-A4CB	2.41151	0	6.2838	3.68135	69.7862	50.6565	2.78715	40.6036	0.804645	high
TCGA-CQ-A4CE	2.42219	0	0.714733	1.98709	6.35846	6.26768	0.418647	2.14043	-0.0810732	low
TCGA-CQ-A4CI	2.56521	0	0.696307	0.527663	31.6415	4.35741	0.848517	1.30591	0.276117	high
TCGA-CR-5243	6.91808	0	1.32464	4.95718	15.0342	2.41153	0.381124	1.40419	-0.323691	low
TCGA-CR-5247	0.966575	0	0.769061	0.213507	33.8712	9.28846	0.366745	1.31124	0.312549	high
TCGA-CR-5248	4.49014	0	8.59141	11.122	6.02153	1.7692	0.109836	1.24637	-0.780828	low
TCGA-CR-5250	2.15753	0	0.137627	4.3897	28.9949	10.1636	0.144388	1.71003	-0.196408	low
TCGA-CR-6470	4.10712	0	5.11463	12.8891	16.5053	8.21847	1.08166	2.58057	-0.931928	low
TCGA-CR-6472	2.83479	0	1.52858	2.19179	17.1611	0.345616	0.268604	1.54323	-0.0245866	low
TCGA-CR-6477	1.38822	0	18.4114	2.29353	70.5593	33.5574	0.995918	7.4749	1.17007	high
TCGA-CR-6478	0.493973	1	16.819	7.2555	33.7465	20.1579	1.77514	24.3787	0.361962	high
TCGA-CR-6480	0.97726	0	0.308267	2.22928	12.0233	3.44231	0.121279	1.89028	-0.110914	low
TCGA-CR-6481	0.84	0	7.55972	16.8325	34.2982	4.47955	1.43776	2.6884	-1.11194	low
TCGA-CR-6482	0.931233	0	1.7414	26.2699	22.6975	5.05126	2.17249	3.11227	-2.35577	low
TCGA-CR-6484	0.95589	0	2.75841	5.23127	27.6993	8.546	1.31495	3.30854	-0.118	low
TCGA-CR-6487	0.632055	0	15.3344	8.27777	15.3083	1.3092	0.89532	2.45108	-0.104612	low
TCGA-CR-6488	1.02329	0	1.33009	3.02948	35.0096	8.67393	0.644044	8.88102	0.0786718	low
TCGA-CR-6492	1.2937	0	1.8649	1.27718	29.4954	14.6492	0.538488	21.4126	0.281771	high
TCGA-CR-6493	0.761096	1	1.6568	0.457585	40.8475	19.3389	0.806904	33.0941	0.500538	high
TCGA-CR-7364	3.87452	0	1.19524	4.88233	27.3466	32.3355	0.851425	1.27709	-0.0972716	low
TCGA-CR-7365	3.21616	0	1.86462	0.604942	40.4265	6.63141	0.71675	11.2044	0.395538	high
TCGA-CR-7370	0.283562	0	2.78259	1.00245	26.8579	3.15855	0.719422	3.38852	0.262248	high
TCGA-CR-7372	2.04904	0	3.40144	2.30831	25.4148	5.31862	0.877749	2.91511	0.155303	low
TCGA-CR-7374	0.0813699	0	3.78653	5.61223	27.2706	5.10187	0.776134	2.38534	-0.171971	low
TCGA-CR-7376	2.62438	0	34.4054	6.58901	44.684	15.0787	8.72782	14.2079	1.60993	high
TCGA-CR-7377	0.753699	1	4.82153	8.87538	36.4685	1.93115	3.06838	12.0018	-0.245024	low
TCGA-CR-7388	2.22247	1	7.39286	6.34442	18.958	42.9023	1.99867	1.57066	0.0378446	low
TCGA-CR-7393	2.6811	0	6.42664	15.9093	13.8501	20.6066	3.88981	6.19029	-0.979512	low
TCGA-CR-7394	3.63452	0	8.52072	7.35016	18.0549	13.4423	2.15734	7.93396	-0.108581	low
TCGA-CR-7395	2.51096	0	11.1795	6.76808	32.3661	17.3633	2.01556	10.8857	0.167679	low
TCGA-CR-7397	2.03589	0	1.82063	3.42579	31.1154	1.43632	1.15634	4.09914	0.0272994	low
TCGA-CR-7399	0.489041	0	4.13789	6.5072	35.8165	1.46985	0.512461	2.08191	-0.221144	low
TCGA-CR-7401	2.90795	0	1.30281	3.75412	19.7252	3.40475	1.91677	7.21741	-0.0454443	low
TCGA-CV-5434	8.94822	1	10.5037	2.87445	29.2576	2.82078	2.18737	4.16066	0.476016	high
TCGA-CV-5436	1.57726	1	2.57843	1.7498	80.2253	4.76498	0.345568	48.8734	0.637908	high
TCGA-CV-5439	1.47452	1	0.20584	1.06862	14.9789	15.4688	0.264125	6.55078	0.088852	low
TCGA-CV-5443	7.51726	0	7.56262	3.08861	21.1342	7.5813	0.563369	1.50419	0.184144	low
TCGA-CV-5966	1.47123	1	14.7723	1.8239	36.5697	15.9177	0.290235	35.1527	0.78233	high
TCGA-CV-5970	1.09644	1	4.13358	1.86313	13.9199	5.03659	0.532743	7.52103	0.131424	low
TCGA-CV-5973	7.13096	0	5.22072	0.271899	6.86823	13.3891	0.0940625	12.6206	0.297935	high
TCGA-CV-5976	3.99041	0	0.98045	0.180931	22.2475	10.0423	0.420607	13.2044	0.269939	high
TCGA-CV-5977	4.96849	0	3.17616	0.356709	52.9205	5.58865	0.0595678	54.579	0.603335	high
TCGA-CV-5979	3.55068	0	3.465	0.232241	43.9579	14.3511	0.217491	52.4095	0.598337	high
TCGA-CV-6003	4.49589	0	2.16631	0.418223	43.4563	8.58276	0.235109	19.9838	0.44088	high
TCGA-CV-6436	5.12795	0	7.84021	0.429275	21.6593	7.41531	0.336491	12.4881	0.484258	high
TCGA-CV-6936	0.447945	1	1.34366	0.645891	30.5263	5.89174	0.379525	7.02003	0.265577	high
TCGA-CV-6937	1.68493	1	1.28643	0.60279	15.2903	4.54631	0.163141	0.840127	0.125206	low
TCGA-CV-6939	1.79836	1	2.59411	2.66713	19.878	5.6454	2.65386	3.42943	0.168382	low
TCGA-CV-6940	2.17068	1	0.612743	0.759956	32.2111	2.07337	0.363198	1.00306	0.211596	low
TCGA-CV-6943	1.62575	1	5.32499	6.81042	25.4403	3.81309	2.40983	9.38675	-0.132671	low
TCGA-CV-6952	0.499726	1	4.09305	1.91433	27.0031	13.1206	1.19628	30.414	0.338931	high
TCGA-CV-6953	4.43096	1	2.46235	2.0642	9.4823	7.15316	0.227939	2.56372	-0.00892858	low
TCGA-CV-6956	0.586027	1	0.228379	0.0697429	40.8233	3.18267	0.353867	16.7045	0.367409	high
TCGA-CV-6960	2.32767	1	2.62379	0.614877	17.9651	35.7282	0.612384	21.8054	0.374161	high
TCGA-CV-6961	0.205479	1	5.34165	1.08475	50.2105	8.36466	1.56103	5.40754	0.59949	high
TCGA-CV-6962	0.340274	1	4.01712	0.309453	17.1317	6.01037	2.06605	2.04641	0.408786	high
TCGA-CV-7090	14.1814	0	19.7877	2.96693	73.5935	7.81269	0.541056	27.0706	1.09512	high
TCGA-CV-7095	1.54438	1	1.4171	1.00314	20.9011	9.45594	0.236613	7.47493	0.16433	low
TCGA-CV-7097	1.03973	1	24.7698	0.809575	47.9607	36.3604	1.11119	16.364	1.43859	high
TCGA-CV-7100	0.739726	1	2.27477	1.12674	35.4962	2.35733	1.51926	12.8908	0.363316	high
TCGA-CV-7101	0.432329	1	4.82042	1.5672	15.7733	3.14894	1.02056	1.54617	0.216234	low
TCGA-CV-7102	0.151233	1	7.6234	1.32946	42.6564	1.02336	4.39955	22.0261	0.805511	high
TCGA-CV-7180	0.88274	1	0.172178	0.901373	38.778	4.73942	0.351346	6.93693	0.248277	high
TCGA-CV-7238	7.36356	0	1.79916	4.11437	45.0519	2.16359	1.12526	14.7427	0.0778334	low
TCGA-CV-7253	0.974795	1	0.574713	0.080857	10.8031	13.3698	0.217196	0.123231	0.15265	low
TCGA-CV-7255	0.172603	1	0.926638	0.128426	47.9335	2.13809	1.09328	27.1423	0.507105	high
TCGA-CV-7261	4.08247	0	3.76116	1.05917	32.5035	10.3805	0.619453	1.50257	0.348732	high
TCGA-CV-7263	1.51233	1	3.24195	3.02074	19.8837	2.28201	0.465122	2.99185	-0.00380922	low
TCGA-CV-7407	2.91863	1	0.211905	0.736999	21.2642	3.51906	0.0812302	2.20446	0.107514	low
TCGA-CV-7410	17.3268	1	0.911829	21.2725	25.7312	1.98144	1.21626	9.02653	-1.90351	low
TCGA-CV-7414	0.0378082	1	0	0.203531	39.1379	0.383225	0.153072	1.56774	0.278342	high
TCGA-CV-7415	1.87644	1	0.815988	0.343327	46.5309	0.282607	0.383257	8.13201	0.377087	high
TCGA-CV-7421	0.00575342	1	1.40365	0.336569	29.586	1.3015	1.5315	3.71184	0.348537	high
TCGA-CV-7422	2.80027	1	0.750929	1.88331	21.0789	16.3825	0.537507	2.53733	0.0817916	low
TCGA-CV-7428	4.51151	1	4.02752	1.5366	34.1417	4.31696	0.531864	20.0042	0.331873	high
TCGA-CV-7429	0.289315	1	1.51381	0.27609	43.0675	4.21822	0.984969	22.5909	0.469029	high
TCGA-CV-7433	1.62247	1	27.4614	3.06417	63.0071	8.82874	1.42091	17.7881	1.34331	high
TCGA-CV-7437	1.36603	1	1.71931	0.444486	34.9057	1.33338	0.208128	0.36708	0.292114	high
TCGA-CV-7438	0.523562	1	1.88834	2.24972	26.3255	9.53899	0.370822	11.8199	0.109106	low
TCGA-CV-7440	1.82219	1	2.27774	1.68446	32.0043	27.5049	2.45562	13.9657	0.430819	high
TCGA-CV-7446	2.95151	1	2.56148	1.10092	10.7014	3.35349	0.716616	1.94162	0.123425	low
TCGA-CV-A45O	2.29808	0	0.561572	0.579932	4.15413	2.41606	0.200984	3.14248	0.0189536	low
TCGA-CV-A45T	13.1121	1	8.27491	13.3543	23.0214	9.30377	1.20753	27.5922	-0.749814	low
TCGA-CV-A45V	0.0863014	1	1.42198	1.06658	9.32784	5.83549	0.676458	2.52654	0.0807035	low
TCGA-CV-A45W	3.77507	1	3.01783	3.96941	15.813	5.09825	0.968704	4.88881	-0.094101	low
TCGA-CV-A45Y	7.29863	1	18.2341	5.20383	45.1011	3.50165	0.41035	6.4313	0.528107	high
TCGA-CV-A45Z	3.95836	1	10.1586	1.21203	22.6517	5.67515	0.484532	2.20931	0.480444	high
TCGA-CV-A460	4.96274	1	4.49503	6.2793	23.4841	11.0622	0.515497	2.01515	-0.240501	low
TCGA-CV-A463	0.0624658	1	0.388067	0.510246	9.53431	2.84671	0.252499	3.07046	0.0636278	low
TCGA-CV-A465	0.580274	1	0.297844	0.411469	10.2643	3.2455	0.247233	5.66331	0.0821947	low
TCGA-CV-A468	1.2526	1	2.27638	6.38691	22.1306	9.99119	0.414825	11.0864	-0.337875	low
TCGA-CV-A6JD	0.491507	1	10.726	2.36855	55.2635	4.65637	0.087591	36.1616	0.657273	high
TCGA-CV-A6JM	0.523562	1	3.91671	0.325648	15.2548	1.73965	0.0565185	1.20402	0.237986	low
TCGA-CV-A6JT	2.30055	0	4.02932	1.33446	30.7397	0.93511	0.309596	16.6467	0.294982	high
TCGA-CV-A6JZ	1.92822	0	7.53882	4.10062	12.2542	1.58225	0.332572	6.642	-0.0131743	low
TCGA-CV-A6K2	0.855616	1	0.808331	0.785003	24.3452	8.98706	0.229443	5.19495	0.182396	low
TCGA-CX-7082	0.029589	1	4.13087	1.4802	28.5906	8.50123	0.465566	1.28984	0.272888	high
TCGA-CX-7085	0.867123	0	5.19615	10.685	21.4021	36.831	5.81011	7.69055	-0.235126	low
TCGA-CX-7086	1.54685	0	0.576536	1.61392	13.5202	28.6589	0.453643	1.45086	0.0825834	low
TCGA-D6-6515	1.08822	1	1.86639	5.98331	36.9019	3.23842	0.611899	6.41966	-0.22299	low
TCGA-D6-6516	2.08685	0	3.68462	3.33398	20.1962	8.82647	0.275808	2.55386	-0.00881095	low
TCGA-D6-6827	1.5337	0	1.09126	1.57525	14.692	0.737175	1.02993	1.97725	0.0590006	low
TCGA-D6-A4Z9	1.45562	0	1.20281	0.949692	43.2584	12.1757	2.29046	24.2478	0.506417	high
TCGA-D6-A6EN	1.85507	0	8.82477	0.917026	36.4433	37.6661	0.273742	21.364	0.69563	high
TCGA-D6-A6EO	2.04904	0	1.77481	0.832476	6.63156	19.485	1.65978	1.6949	0.21029	low
TCGA-D6-A6EP	1.14493	0	11.1336	0.414951	47.521	0.476202	0.148037	1.85455	0.741005	high
TCGA-DQ-5625	3.05918	1	1.02637	1.91544	19.177	3.09827	1.10933	24.8136	0.113633	low
TCGA-DQ-5629	2.54055	1	0.342143	1.16923	39.9398	6.55628	1.04135	1.35784	0.276337	high
TCGA-DQ-5630	2.78137	0	1.86928	2.28766	25.8075	13.5554	0.681387	15.3921	0.142597	low
TCGA-DQ-5631	1.47945	1	2.41113	0.734646	35.8377	5.6266	2.59707	39.0111	0.549332	high
TCGA-DQ-7591	1.67918	0	2.88061	8.64719	8.59955	3.52385	0.201055	1.37801	-0.707017	low
TCGA-F7-8298	2.68685	0	9.35712	0.272143	51.4487	21.0353	1.51297	4.28934	0.884307	high
TCGA-F7-8489	1.77699	0	1.03976	6.19369	26.947	5.60484	1.20971	19.3278	-0.274199	low
TCGA-F7-A50J	2.55699	0	4.8634	2.27137	19.0811	37.5508	0.40351	10.7514	0.263136	high
TCGA-F7-A61W	0.0378082	0	1.58454	0.170685	52.942	1.81131	1.20568	62.6462	0.643231	high
TCGA-F7-A622	0.969041	1	0.524948	0.226701	25.747	8.83466	0.335063	6.29317	0.249256	high
TCGA-H7-7774	1.0989	0	2.08463	2.2823	7.95262	10.7439	0.374583	1.40886	-0.0375084	low
TCGA-H7-8502	1.23699	0	0.502335	0.55396	49.7333	15.6976	1.70265	17.8635	0.527878	high
TCGA-HD-7831	1.80082	0	11.9572	0.702377	45.4311	1.88098	0.595491	10.8845	0.780347	high
TCGA-HD-8224	1.20411	1	3.52722	0.498682	8.98691	0.960554	3.63723	1.80311	0.398993	high
TCGA-HD-8314	1.80904	0	6.90145	4.15507	6.36319	0.251815	6.72787	6.04581	0.33873	high
TCGA-HD-8634	1.03973	1	0.340787	1.2186	23.2665	9.89325	0.520425	14.6572	0.153314	low
TCGA-HD-A4C1	0.029589	0	1.89873	0.262201	18.3818	49.8905	0.555907	6.24216	0.399492	high
TCGA-HD-A633	1.13671	0	0.0189481	0.379333	41.2112	34.1872	0.811977	14.8922	0.463072	high
TCGA-HD-A6HZ	0.3	0	26.7875	5.27933	35.0895	8.70109	1.93766	3.78056	0.887676	high
TCGA-HD-A6I0	0.567123	0	11.8166	1.28266	56.4461	13.8267	0.201774	16.5796	0.820331	high
TCGA-HL-7533	2.8537	0	0.633841	0.783474	31.4304	2.32092	0.115092	3.76529	0.194046	low
TCGA-IQ-7631	3.16438	0	0.020679	15.142	21.0367	0.147785	0.991286	3.27232	-1.36135	low
TCGA-IQ-A61E	3.09699	0	1.91784	1.06629	27.5688	9.5206	0.386	22.0363	0.265344	high
TCGA-IQ-A61G	0.972329	0	2.93471	0.309801	32.239	21.2243	0.0578933	6.71182	0.404024	high
TCGA-IQ-A61H	3.07315	0	0.783846	1.01955	24.8309	1.47229	0.619926	2.15919	0.154726	low
TCGA-IQ-A61I	0.00575342	1	0.637529	4.03287	13.2753	0.932517	0.154349	0.896756	-0.286976	low
TCGA-IQ-A61J	2.75671	0	1.34185	1.8688	20.9522	2.22402	0.950362	3.52138	0.0861808	low
TCGA-KU-A66S	1.09644	1	2.57059	1.56513	13.7232	10.1629	0.389698	1.91774	0.0983064	low
TCGA-KU-A66T	1.49014	0	0.787875	0.133669	64.7223	7.47145	0.200286	35.8722	0.599494	high
TCGA-KU-A6H7	1.58219	0	1.1406	2.92027	23.7497	2.69056	0.230959	1.02097	-0.0634074	low
TCGA-MT-A67A	2.46822	0	0.468895	0.171342	11.2654	5.39337	0.148452	2.73968	0.115909	low
TCGA-MT-A67D	0.151233	0	2.29971	2.3031	22.9056	176.277	1.18382	28.1475	0.753326	high
TCGA-MZ-A6I9	1.32	1	0.692204	2.07338	19.3193	1.38436	0.739691	1.82142	0.00759213	low
TCGA-MZ-A7D7	1.47699	0	0.379068	0.183748	15.1465	29.3904	0.0852191	8.06468	0.228251	low
TCGA-P3-A5Q5	2.45671	0	22.7047	8.18553	9.13454	1.07729	0.0708929	1.08515	0.0812428	low
TCGA-P3-A6SW	3.02384	0	3.39011	2.65276	11.9837	1.55941	1.16414	1.58141	0.024636	low
TCGA-P3-A6SX	3.86137	1	0.739341	0.295897	30.4404	0.745152	0.628789	0.973301	0.265494	high
TCGA-P3-A6T0	1.56082	0	0.584751	0.119049	47.4945	6.18126	0.165841	20.6746	0.430074	high
TCGA-P3-A6T2	6.20466	0	11.8837	0.470672	48.4781	39.1581	0.350868	44.8254	1.00467	high
TCGA-P3-A6T4	0.167671	1	0.500334	1.49398	8.03628	9.61315	0.357344	3.4485	-0.0152527	low
TCGA-P3-A6T5	2.38192	1	0.988504	1.57644	23.239	3.60289	0.301546	7.68219	0.089636	low
TCGA-P3-A6T6	1.06685	1	0.169955	1.29753	3.25564	2.4876	0.53491	1.31483	-0.0588044	low
TCGA-P3-A6T7	1.31507	1	0.203836	0.947551	15.0803	2.35319	0.597131	14.4004	0.0957882	low
TCGA-P3-A6T8	1.08	0	1.24581	1.56655	54.7191	9.62177	1.48442	18.7177	0.452412	high
TCGA-QK-A652	1.74164	0	10.0811	5.1442	22.9331	1.94719	0.876387	1.88887	0.0798104	low
TCGA-QK-A6IH	1.76301	0	2.51384	0.164035	46.8633	4.54453	0.292603	9.92799	0.475037	high
TCGA-QK-A6II	0.766849	1	0.382308	0.266652	23.5016	18.6118	0.395946	9.26886	0.266962	high
TCGA-QK-A6V9	2.24959	0	1.04796	5.11609	13.3201	1.97522	0.160514	0.654305	-0.381244	low
TCGA-QK-A6VC	1.62	0	6.04159	4.37995	11.2061	11.4124	0.46394	2.08711	-0.0738568	low
TCGA-QK-A8Z7	1.05863	0	0.266386	2.26793	18.991	1.08501	0.222795	2.1375	-0.0665787	low
TCGA-QK-A8Z8	0.461918	1	0.50515	1.07517	8.75462	22.8599	0.466962	0.726699	0.081283	low
TCGA-QK-A8Z9	1.21233	1	1.25939	1.91088	29.6463	1.03198	0.379693	7.01904	0.106572	low
TCGA-QK-A8ZB	1.46384	0	2.267	1.0866	23.5593	4.40549	0.280183	4.27587	0.186323	low
TCGA-RS-A6TO	1.04466	1	6.38009	0.830048	21.5076	2.25346	0.216091	10.7878	0.356323	high
TCGA-RS-A6TP	1.39315	0	0.494382	0.468546	18.0023	5.67463	0.0619099	3.67485	0.131773	low
TCGA-T2-A6X2	2.66466	0	3.68448	0.360634	22.881	4.94693	0.368821	25.4522	0.362617	high
TCGA-T3-A92M	1.12603	0	3.04609	1.30031	27.774	2.72791	0.410368	5.13986	0.228977	low
TCGA-T3-A92N	0.256438	1	1.43873	0.478792	30.207	19.507	0.140669	5.67227	0.312189	high
TCGA-TN-A7HJ	1.08822	0	0.458015	1.27071	26.0264	12.2859	1.91118	7.25727	0.259061	high
TCGA-TN-A7HL	1.67178	0	2.83432	9.06982	22.2834	2.96048	0.70204	1.84772	-0.620774	low
TCGA-UF-A718	5.32192	0	2.97293	3.71406	20.1486	4.41485	0.953451	16.2586	-0.0175525	low
TCGA-UF-A719	4.49014	0	0.421619	0.552737	15.5233	38.6759	0.241271	0.727839	0.221173	low
TCGA-UF-A71A	0.232603	1	3.38654	0.534651	42.9991	2.23019	1.53162	1.96	0.500366	high
TCGA-UF-A7J9	3.66658	0	2.94485	0.783181	39.0905	6.14201	0.84785	2.97375	0.398482	high
TCGA-UF-A7JF	4.5526	0	1.72847	0.447325	17.7108	8.2781	0.15604	1.5453	0.189689	low
TCGA-UF-A7JH	2.4189	0	1.01991	0.905674	25.4212	6.68054	0.94042	4.78461	0.224729	low
TCGA-UF-A7JJ	1.48274	0	10.2088	5.63477	27.1563	2.142	3.36963	5.15758	0.239109	low
TCGA-UF-A7JK	1.14493	1	0.42395	0.125871	48.5805	0.480693	0.211696	9.86745	0.392605	high
TCGA-UF-A7JS	1.83616	1	2.75369	0.77327	79.458	2.92324	0.413804	8.54814	0.65725	high
TCGA-UF-A7JV	0.243288	1	12.8089	0.539614	61.6709	50.2081	0.338987	15.9808	1.10666	high
TCGA-WA-A7GZ	1.6874	1	3.02607	0.247845	49.2259	2.47812	0.414313	12.6007	0.509497	high
