# Supplementary material for: Comprehensive Analysis of Myeloid Signature Genes in Head and Neck Squamous Cell Carcinoma to Predict the Prognosis and Immune Infiltration
Source: Front Immunol. 2021 Apr 29;12:659184. doi: 10.3389/fimmu.2021.659184 (PMC8116959; doi:10.3389/fimmu.2021.659184)
Supplement: Supplementary Figure 1 — LASSO regression analysis conducted to construct the MGS. (A) Expression of 6 risk genes in peritumor and intratumor in HNSCC of TCGA data cohort. (B) LASSO algorithms used to identify prognosis-related myeloid signature genes. (C) LASSO coefficient values used to construct the MGS in the training cohort. (D) Correlation between the 6 risk genes and the MGS. (P < 0.05; Spearman rank correlation). [file DataSheet_1.zip › Supplementary Materials/Table S4 The list of Myeloid signature genes.xlsx]

## Sheet: Table S4
Table S4 The list of Myeloid signature genes.
ID	Symbol	Description	Myeloid cell style	Gene id	Supporting evidence (# pubmed ID)
1	CD14	CD14 molecule	Monocytes	ENSG00000170458	30649988
2	FCGR3A	Fc fragment of IgG receptor IIIa	Monocytes	ENSG00000203747	30649988
3	ITGAX	integrin subunit alpha X	MoDC	ENSG00000140678	30776148
4	CD36	CD36 molecule	Monocytes	ENSG00000135218	30776148
5	CCR2	C-C motif chemokine receptor 2	Monocytes	ENSG00000121807	30776148
6	S100A1	S100 calcium binding protein A1	cDC	ENSG00000160678	32497024
7	IL3RA	interleukin 3 receptor subunit alpha	pDC+PreDC	ENSG00000185291	30719026
8	CLEC4C	C-type lectin domain family 4 member C	pDC+PreDC	ENSG00000198178	30719026
9	NRP1	neuropilin 1	pDC	ENSG00000099250	30719026
10	LILRB4	leukocyte immunoglobulin like receptor B4	pDC	ENSG00000186818	29313948
11	LILRA4	leukocyte immunoglobulin like receptor A4	pDC	ENSG00000239961	29313948
12	TNFRSF21	TNF receptor superfamily member 21	pDC	ENSG00000146072	29313948
13	TCF4	transcription factor 4	pDC	ENSG00000196628	31366174
14	THBD	thrombomodulin	cDC1	ENSG00000178726	25033907/30719026
15	CLEC9A	C-type lectin domain containing 9A	cDC1	ENSG00000197992	30719026
16	XCR1	X-C motif chemokine receptor 1	cDC1	ENSG00000173578	30719026
17	BTLA	B and T lymphocyte associated	cDC1	ENSG00000186265	30719026
18	DPP4	dipeptidyl peptidase 4	cDC1	ENSG00000197635	30719026
19	CADM1	cell adhesion molecule 1	cDC1	ENSG00000182985	31366174
20	CD1C	CD1c molecule	cDC2	ENSG00000158481	25033907/30719026
21	SIRPA	signal-regulatory protein alpha	cDC2	ENSG00000198053	30719026
22	CX3CR1	C-X3-C motif chemokine receptor 1	cDC2	ENSG00000168329	25033907
23	ITGAM	integrin subunit alpha M	cDC2	ENSG00000169896	32497024
24	CD33	CD33 molecule	myeloid subsets	ENSG00000105383	32497024
25	CD207	CD207 molecule	LCs	ENSG00000116031	31366174
26	CD1A	CD1a molecule	LCs	ENSG00000158477	29313948
27	CD68	CD68 molecule	M0	ENSG00000129226	26583808
28	NOS2	nitric oxide synthase 2	M1	ENSG00000007171	26583808
29	CD40	CD40 molecule	M1	ENSG00000101017	32302573
30	CD86	CD68 molecule	M1	ENSG00000129226	11238105
31	CCL5	C-C motif chemokine ligand 5	M1	ENSG00000271503	32302573
32	CCR7	C-C motif chemokine receptor 7	M1	ENSG00000126353	32302573
33	CXCL9	C-X-C motif chemokine ligand 9	M1	ENSG00000138755	32302573
34	CXCL10	C-X-C motif chemokine ligand 10	M1	ENSG00000169245	32302573
35	CXCL11	C-X-C motif chemokine ligand 11	M1	ENSG00000169248	32302573
36	IDO1	ndoleamine 2,3-dioxygenase 1	M1	ENSG00000131203	32302573
37	IL1A	interleukin 1 alpha	M1	ENSG00000115008	32302573
38	IL1B	interleukin 1 beta	M1	ENSG00000125538	32302573
39	IL6	interleukin 6	M1	ENSG00000136244	32302573
40	IRF1	interferon regulatory factor 1	M1	ENSG00000125347	32302573
41	IRF5	interferon regulatory factor 5	M1	ENSG00000128604	32302573
42	KYNU	kynureninase	M1	ENSG00000115919	32302573
43	CD163	CD163 molecule	M2	ENSG00000177575	26583808
44	MSR1	macrophage scavenger receptor 1	M2	ENSG00000038945	26583808
45	MRC1	mannose receptor C-type 1	M2	ENSG00000260314	26583808
46	CLEC10A	C-type lectin domain containing 10A	M2	ENSG00000132514	26583808
47	CD276	CD276 molecule	M2	ENSG00000103855	32302573
48	CCL4	C-C motif chemokine ligand 4	M2	ENSG00000275302	32302573
49	CCL13	C-C motif chemokine ligand 13	M2	ENSG00000181374	32302573
50	CCL18	C-C motif chemokine ligand 18	M2	ENSG00000275385	32302573
51	CCL20	C-C motif chemokine ligand 20	M2	ENSG00000115009	32302573
52	CCL22	C-C motif chemokine ligand 22	M2	ENSG00000102962	32302573
53	CLEC7A	C-type lectin domain containing 7A	M2	ENSG00000172243	32302573
54	CTSA	cathepsin A	M2	ENSG00000064601	32302573
55	CTSB	cathepsin B	M2	ENSG00000164733	32302573
56	CTSC	cathepsin C	M2	ENSG00000109861	32302573
57	CTSD	cathepsin D	M2	ENSG00000117984	32302573
58	FN1	fibronectin 1	M2	ENSG00000115414	32302573
59	IL4R	interleukin 4 receptor	M2	ENSG00000077238	32302573
60	IRF4	interferon regulatory factor 4	M2	ENSG00000137265	32302573
61	LYVE1	lymphatic vessel endothelial hyaluronan receptor 1	M2	ENSG00000133800	32302573
62	MMP9	matrix metallopeptidase 9	M2	ENSG00000100985	32302573
63	MMP14	matrix metallopeptidase 14	M2	ENSG00000157227	32302573
64	MMP19	matrix metallopeptidase 19	M2	ENSG00000123342	32302573
65	TGFB1	transforming growth factor beta 1	M2	ENSG00000105329	32302573
66	TGFB2	transforming growth factor beta 2	M2	ENSG00000092969	32302573
67	TGFB3	transforming growth factor beta 3	M2	ENSG00000119699	32302573
68	TNFSF8	TNF superfamily member 8	M2	ENSG00000106952	32302573
69	TNFSF12	TNF superfamily member 12	M2	ENSG00000239697	32302573
70	VEGFA	vascular endothelial growth factor A	M2	ENSG00000112715	32302573
71	VEGFB	vascular endothelial growth factor B	M2	ENSG00000173511	32302573
72	VEGFC	vascular endothelial growth factor C	M2	ENSG00000150630	32302573
73	FUT4	fucosyltransferase 4	granulocyte	ENSG00000196371	32497024
74	CD9	CD9 molecule	eosinophils	ENSG00000010278	8534428
75	IL5RA	interleukin 5 receptor subunit alpha	eosinophils	ENSG00000091181	31977298
76	CCR3	C-C motif chemokine receptor 3	eosinophils	ENSG00000183625	31977298
77	SIGLEC8	sialic acid binding Ig like lectin 8	eosinophils	ENSG00000105366	31977298
78	ADGRE1	adhesion G protein-coupled receptor E1	eosinophils	ENSG00000174837	31977298
79	ENPP3	ectonucleotide pyrophosphatase/phosphodiesterase 3	basophils	ENSG00000154269	30019447
80	CEACAM8	CEA cell adhesion molecule 8	neutrophils	ENSG00000124469	27558327
81	OLFM4	olfactomedin 4	neutrophils	ENSG00000102837	27558327
82	CD177	CD177 molecule	neutrophils	ENSG00000204936	27558327
83	ITGA4	integrin subunit alpha 4	neutrophils	ENSG00000115232	27558327
