# Supplementary material for: Comprehensive Analysis of Myeloid Signature Genes in Head and Neck Squamous Cell Carcinoma to Predict the Prognosis and Immune Infiltration
Source: Front Immunol. 2021 Apr 29;12:659184. doi: 10.3389/fimmu.2021.659184 (PMC8116959; doi:10.3389/fimmu.2021.659184)
Supplement: Supplementary Figure 1 — LASSO regression analysis conducted to construct the MGS. (A) Expression of 6 risk genes in peritumor and intratumor in HNSCC of TCGA data cohort. (B) LASSO algorithms used to identify prognosis-related myeloid signature genes. (C) LASSO coefficient values used to construct the MGS in the training cohort. (D) Correlation between the 6 risk genes and the MGS. (P < 0.05; Spearman rank correlation). [file DataSheet_1.zip › Supplementary Materials/Table S5 Fifty-two differentially expressed Myeloid signature genes.xlsx]

## Sheet: Table S5 
Table S5 Fifty-two differentially expressed Myeloid signature genes.
Gene	ConMean	TumorMean	logFC	pValue	FDR
ADGRE1	0.139951	0.836041	2.57866	3.34e-10	1.47e-09
CCL13	2.93828	4.62759	0.65529	0.0139898	0.0180903
CCL18	15.177	23.9888	0.660472	2.27e-05	4.26e-05
CCL20	6.80144	22.7281	1.74057	1.11e-06	2.37e-06
CCL4	2.39239	4.67382	0.966147	4.38e-05	7.83e-05
CCL5	11.7542	49.8622	2.08476	6.45e-10	2.55e-09
CCR3	0.0555712	0.0936498	0.752937	0.000570921	0.000873858
CCR7	1.52634	2.86971	0.91083	0.00611328	0.00833629
CD163	3.31096	6.22854	0.911643	0.000884548	0.00127579
CD1C	2.52879	1.27829	-0.984231	1.81e-08	4.86e-08
CD207	8.66264	4.38472	-0.982323	5.43e-06	1.1e-05
CD276	6.70741	27.6186	2.04181	1.48e-23	5.56e-22
CD36	4.52126	2.36052	-0.937618	0.0187492	0.0238338
CD40	6.83222	11.8694	0.796825	3.44e-05	6.29e-05
CD68	0.363974	0.808644	1.15167	1.93e-10	9.63e-10
CD86	1.67554	3.6645	1.12899	5.79e-10	2.41e-09
CLEC10A	3.3989	1.67842	-1.01796	9.77e-10	3.67e-09
CLEC7A	1.8072	5.68559	1.65355	1.4e-11	9.52e-11
CTSA	18.0247	28.4785	0.659901	1.23e-13	1.15e-12
CTSB	129.509	212.87	0.71692	1.61e-07	3.66e-07
CTSC	11.1079	31.5168	1.50454	1.75e-15	2.19e-14
CX3CR1	1.37981	0.457442	-1.59281	4.67e-11	2.92e-10
CXCL10	15.1969	125.438	3.04513	2.34e-10	1.1e-09
CXCL11	2.0233	24.875	3.61991	6.93e-11	3.71e-10
CXCL9	9.24007	49.8379	2.43127	3.51e-09	1.14e-08
ENPP3	1.37663	0.100825	-3.77121	6.56e-08	1.59e-07
FCGR3A	3.93292	14.3043	1.86277	5.44e-11	3.14e-10
FN1	14.9054	134.999	3.17904	4.48e-16	6.72e-15
IDO1	3.55529	17.1434	2.26961	4.18e-09	1.31e-08
IL1A	4.3417	22.2733	2.35898	7.7e-09	2.22e-08
IL1B	3.71074	13.1778	1.82834	8.46e-07	1.87e-06
IRF1	8.44379	14.2665	0.756673	0.000209692	0.000327643
IRF4	0.630528	1.33122	1.07812	0.0403299	0.0480117
IRF5	3.02357	4.56746	0.595138	0.00222244	0.00308672
ITGA4	0.533643	1.25664	1.23562	4.97e-05	8.66e-05
ITGAM	0.923317	2.50142	1.43785	1.56e-06	3.25e-06
ITGAX	0.951069	2.78311	1.54908	1.17e-13	1.15e-12
KYNU	0.610835	2.33648	1.93548	1.44e-07	3.36e-07
LILRB4	0.793189	2.72261	1.77925	5.35e-09	1.6e-08
LYVE1	4.26234	1.12039	-1.92764	1.73e-05	3.32e-05
MMP14	43.3537	143.319	1.725	1.97e-21	3.7e-20
MMP19	1.17654	3.33325	1.50238	7.42e-13	6.18e-12
MMP9	4.68251	79.8866	4.0926	3.71e-23	9.26e-22
MRC1	1.77492	3.76509	1.08493	0.000875074	0.00127579
MSR1	0.875198	1.91818	1.13206	4.79e-08	1.2e-07
S100A1	28.6643	2.8362	-3.33722	1.12e-09	4.01e-09
SIRPA	10.4413	20.4099	0.966972	1.74e-09	5.95e-09
TGFB1	12.6914	45.4559	1.84062	3.62e-25	2.72e-23
TGFB3	3.54747	8.11176	1.19322	9.31e-09	2.59e-08
VEGFA	4.16607	10.3915	1.31865	2.41e-12	1.81e-11
VEGFC	2.41442	10.3454	2.09924	2.44e-08	6.3e-08
XCR1	0.665546	0.410499	-0.69716	0.000182518	0.000291252
