# Supplementary material for: Comprehensive Analysis of Myeloid Signature Genes in Head and Neck Squamous Cell Carcinoma to Predict the Prognosis and Immune Infiltration
Source: Front Immunol. 2021 Apr 29;12:659184. doi: 10.3389/fimmu.2021.659184 (PMC8116959; doi:10.3389/fimmu.2021.659184)
Supplement: Supplementary Figure 1 — LASSO regression analysis conducted to construct the MGS. (A) Expression of 6 risk genes in peritumor and intratumor in HNSCC of TCGA data cohort. (B) LASSO algorithms used to identify prognosis-related myeloid signature genes. (C) LASSO coefficient values used to construct the MGS in the training cohort. (D) Correlation between the 6 risk genes and the MGS. (P < 0.05; Spearman rank correlation). [file DataSheet_1.zip › Supplementary Materials/Table S6 The top 10 and 30 enriched pathways in MGSlow and MGShigh subgroups, respectively.xlsx]

## Sheet: Table S6
Table S6 The top 10 and 30 enriched pathways in MGSlow and MGShigh subgroups, respectively.
NAME	SIZE	NES	ES	NOM p-val	FDR q-val
KEGG_ECM_RECEPTOR_INTERACTION	84	2.13926	0.727812	0	0.00376408
KEGG_FOCAL_ADHESION	199	2.06005	0.613345	0	0.00638264
KEGG_GLYCOSAMINOGLYCAN_BIOSYNTHESIS_CHONDROITIN_SULFATE	22	1.8493	0.714984	0.00199203	0.0631379
KEGG_GALACTOSE_METABOLISM	26	1.76116	0.560114	0.00992064	0.103363
KEGG_HYPERTROPHIC_CARDIOMYOPATHY_HCM	83	1.62105	0.524725	0.0628571	0.224731
KEGG_REGULATION_OF_ACTIN_CYTOSKELETON	213	1.59791	0.416583	0.0239411	0.219315
KEGG_PRION_DISEASES	35	1.5408	0.463486	0.0344828	0.264475
KEGG_GLYCOSPHINGOLIPID_BIOSYNTHESIS_GANGLIO_SERIES	15	1.53881	0.60604	0.0590476	0.233558
KEGG_GLYCOSAMINOGLYCAN_BIOSYNTHESIS_KERATAN_SULFATE	15	1.48869	0.562877	0.064833	0.272984
KEGG_ARRHYTHMOGENIC_RIGHT_VENTRICULAR_CARDIOMYOPATHY_ARVC	74	1.48477	0.463696	0.0898438	0.250322
KEGG_VALINE_LEUCINE_AND_ISOLEUCINE_DEGRADATION	43	-0.672081	-1.96916	0.00195312	0.156554
KEGG_ARACHIDONIC_ACID_METABOLISM	58	-0.554344	-1.94887	0	0.106667
KEGG_T_CELL_RECEPTOR_SIGNALING_PATHWAY	108	-0.566866	-1.93177	0.00406504	0.0847254
KEGG_BUTANOATE_METABOLISM	34	-0.633461	-1.92848	0.00191939	0.0645321
KEGG_FATTY_ACID_METABOLISM	42	-0.623086	-1.92403	0.00383142	0.0537861
KEGG_ALDOSTERONE_REGULATED_SODIUM_REABSORPTION	42	-0.572555	-1.89619	0.00400802	0.0597252
KEGG_ALPHA_LINOLENIC_ACID_METABOLISM	19	-0.664221	-1.89543	0	0.051329
KEGG_DRUG_METABOLISM_CYTOCHROME_P450	71	-0.586015	-1.89293	0.00395257	0.0458076
KEGG_FC_EPSILON_RI_SIGNALING_PATHWAY	79	-0.504877	-1.85091	0.00407332	0.0629319
KEGG_PRIMARY_IMMUNODEFICIENCY	35	-0.731756	-1.84264	0.0146751	0.0619194
KEGG_PEROXISOME	78	-0.488049	-1.75546	0.00988142	0.124896
KEGG_TRYPTOPHAN_METABOLISM	39	-0.543814	-1.74073	0.00377358	0.127401
KEGG_METABOLISM_OF_XENOBIOTICS_BY_CYTOCHROME_P450	69	-0.547521	-1.72206	0.0214008	0.135474
KEGG_PROPANOATE_METABOLISM	32	-0.584594	-1.70449	0.013834	0.145133
KEGG_TYROSINE_METABOLISM	42	-0.513228	-1.69581	0.00986193	0.142552
KEGG_NON_SMALL_CELL_LUNG_CANCER	54	-0.505914	-1.68113	0.0165631	0.148908
KEGG_LINOLEIC_ACID_METABOLISM	29	-0.563247	-1.67137	0.0177866	0.14961
KEGG_ABC_TRANSPORTERS	44	-0.502512	-1.65426	0.0223577	0.158447
KEGG_LYSINE_DEGRADATION	44	-0.541136	-1.64794	0.0387755	0.156489
KEGG_REGULATION_OF_AUTOPHAGY	35	-0.503611	-1.64529	0.0148423	0.151379
KEGG_RETINOL_METABOLISM	64	-0.490939	-1.63351	0.0216535	0.155666
KEGG_ACUTE_MYELOID_LEUKEMIA	57	-0.483363	-1.62915	0.0295359	0.151834
KEGG_PRIMARY_BILE_ACID_BIOSYNTHESIS	16	-0.602174	-1.61278	0.028866	0.162402
KEGG_B_CELL_RECEPTOR_SIGNALING_PATHWAY	75	-0.484923	-1.60963	0.0484211	0.158943
KEGG_INTESTINAL_IMMUNE_NETWORK_FOR_IGA_PRODUCTION	46	-0.607757	-1.60523	0.0767677	0.156267
KEGG_COLORECTAL_CANCER	62	-0.47353	-1.59945	0.04158	0.157026
KEGG_ETHER_LIPID_METABOLISM	33	-0.473439	-1.59254	0.0207039	0.159004
KEGG_PHENYLALANINE_METABOLISM	18	-0.569918	-1.59036	0.0455446	0.156022
KEGG_HISTIDINE_METABOLISM	29	-0.50645	-1.5894	0.0223124	0.151405
KEGG_BASAL_TRANSCRIPTION_FACTORS	35	-0.548854	-1.58385	0.0484211	0.152389
